# Supplementary material for: Feasibility of High-Frequency Ultrasound and Magnetic Resonance Imaging to Assess the In Ovo Development of Chicken Embryos
Source: J Imaging. 2026 May 20;12(5):217. doi: 10.3390/jimaging12050217 (PMC13207719; doi:10.3390/jimaging12050217)
Supplement: Supplementary file 1 [file jimaging-12-00217-s001.zip]

Archive with 2 entries (2 files):
- Figure S1_revised.png
- Figure S2_revised.png
